# Supplementary material for: Considering Culture and Conflict: A Novel Approach to Active Bystander Intervention
Source: MedEdPORTAL. 2023 Aug 29;19:11338. doi: 10.15766/mep_2374-8265.11338 (PMC10462770; doi:10.15766/mep_2374-8265.11338)
Supplement: Supplementary file 1 — Upstander Bias Workshop.pptxUpstander Preworkshop Survey.docxZoom Poll Questions.docxUpstander Postworkshop Survey.docx [file mep_2374-8265.11338-s001.zip]

Archive with 5 entries (5 files):
- C. Zoom Poll Questions.docx
- D. Upstander Postworkshop Survey.docx
- A. Upstander Bias Workshop.pptx
- B. Upstander Preworkshop Survey.docx
- _Educational Summary Report_11338.pdf
